# Supplementary material for: Adverse Drug Reactions in Relation to Clozapine Plasma Levels: A Systematic Review
Source: Pharmaceuticals (Basel). 2022 Jul 1;15(7):817. doi: 10.3390/ph15070817 (PMC9317288; doi:10.3390/ph15070817)
Supplement: Supplementary file 1 [file pharmaceuticals-15-00817-s001.zip]

Archive with 1 entries (1 files):
- pharmaceuticals-1671577-supplementary-FC.pdf
